# Supplementary material for: Stabilization of Colloidal Germanium Nanoparticles: From the Study to the Prospects of the Application in Thin-Film Technology
Source: Int J Mol Sci. 2023 Nov 3;24(21):15948. doi: 10.3390/ijms242115948 (PMC10649905; doi:10.3390/ijms242115948)
Supplement: Supplementary file 1 [file ijms-24-15948-s001.zip]

Archive with 1 entries (1 files):
- ijms-2632874-supplementary.pdf
